# Supplementary material for: Distribution Model Reveals Rapid Decline in Habitat Extent for Endangered Hispid Hare: Implications for Wildlife Management and Conservation Planning in Future Climate Change Scenarios
Source: Biology (Basel). 2024 Mar 20;13(3):198. doi: 10.3390/biology13030198 (PMC10967808; doi:10.3390/biology13030198)
Supplement: Supplementary file 1 [file biology-13-00198-s001.zip]

Archive with 1 entries (1 files):
- biology-2900517-supplementary.pdf
